# Supplementary material for: Multidisciplinary Effort Leading to Effective Tuberculosis Community Outbreak Containment in Israel
Source: Microorganisms. 2024 Aug 5;12(8):1592. doi: 10.3390/microorganisms12081592 (PMC11356750; doi:10.3390/microorganisms12081592)
Supplement: Supplementary file 1 [file microorganisms-12-01592-s001.zip]

Archive with 1 entries (1 files):
- microorganisms-3135940-supplementary.xlsx
