# Supplementary material for: Multidisciplinary Effort Leading to Effective Tuberculosis Community Outbreak Containment in Israel
Source: Microorganisms. 2024 Aug 5;12(8):1592. doi: 10.3390/microorganisms12081592 (PMC11356750; doi:10.3390/microorganisms12081592)
Supplement: Supplementary file 1 [file microorganisms-12-01592-s001.zip › microorganisms-3135940-supplementary.xlsx]

## Sheet: Sup. information Table S1
Cluster A	Patient number	Gender	Age	County of origin	Specimen	Lineage	Phenotypic susceptibility (R Drugs)	WGS susceptibility (R Drugs)
#
1	18Bei01	Male	33	Ethiopia	Sputum	Beijing	Streptimycin - R	Streptimycin - R
	22Bei01							Streptimycin - R
2	19Bei02	Male	73	Ethiopia	Sputum	Beijing	Streptimycin - R	Streptimycin - R
3	20Bei03	Male	39	Israel	Sputum	Beijing	Streptimycin - R	Streptimycin - R
4	20Bei04	Male	36	Ethiopia	Sputum	Beijing	Streptimycin - R	Streptimycin - R
	22Bei04A						Streptimycin - R	Streptimycin - R
	22Bei04B						Streptimycin - R	Streptimycin - R
	23Bei04						Streptimycin - R	Streptimycin - R
5	20Bei05	Male	47	Yemen	Bronchial wash	Beijing	Contamination	Streptimycin - R
6	21Bei06	Female	24	Ethiopia	Sputum	Beijing	Streptimycin - R	Streptimycin - R
7	21Bei07	Male	28	Ethiopia	Sputum	Beijing	Streptimycin - R	Streptimycin - R
8	21Bei08	Male	30	Ethiopia	Sputum	Beijing	Streptimycin - R	Streptimycin - R
9	21Bei9	Male	30	Israel	Sputum	Beijing	Streptimycin - R	Streptimycin - R
10	21Bei10	Female	68	Columbia	Sputum	Beijing	Streptimycin - R	Streptimycin - R
11	22Bei11	Female	28	Ethiopia	Bronchial wash	Beijing	Streptimycin - R	Streptimycin - R
12	22Bei12	Female	28	Ethiopia	Sputum	Beijing	Streptimycin - R	Streptimycin - R
13	22Bei13	Female	30	Israel	Bronchial wash	Beijing	Streptimycin - R	Streptimycin - R
Supplementary Information Table S1 – cluster A:
Demographic information of patients and drug susceptibility of their microbial TB samples. The first two digits in each microbial sample name designate the sampling year (i.e. 18 indicates 2018). The phenotypic susceptibility column indicates drugs to which the test results where resistant (R).

## Sheet: Sup. information Table S2
Cluster B	Patient number	Gender	Age	County of origin	Specimen	Lineage	Phenotypic susceptibility (R Drugs)	WGS susceptibility (R Drugs)
#
1	21Del01	Male	37	Ethiopia	Sputum	Delhi-CAS	Non	Non
2	21Del02	Male	54	Ethiopia	Bronchial wash	Delhi-CAS	Non	Non
3	21Del03	Female	26	Ethiopia	Sputum	Delhi-CAS	Non	Non
4	22Del04	Male	44	Ethiopia	Sputum	Delhi-CAS	Non	Non
5	22Del05	Male	42	Ethiopia	Sputum	Delhi-CAS	Non	Non
6	22Del06	Male	34	Ethiopia	Sputum	Delhi-CAS	Non	Non
	23Del06			Ethiopia	Sputum		Non	Non
7	22Del07	Female	92	Ethiopia	Sputum	Delhi-CAS	Non	Non
8	22Del08	Male	49	Israel	Sputum	Delhi-CAS	Non	Non
9	22Del09	Male	37	Ethiopia	Sputum	Delhi-CAS	Non	Non
10	22Del10	Male	49	Yemen	Sputum	Delhi-CAS	Non	Non
11	22Del11	Male	37	Ethiopia	Sputum	Delhi-CAS	Non	Non
12	22Del12	Male	78	Ethiopia	Sputum	Delhi-CAS	Non	Non
13	22Del13	Male	28	Ethiopia	Pleural fluid	Delhi-CAS	Non	Non
Supplementary Information Table S2 – cluster B:
Demographic information of patients and drug susceptibility of their microbial TB samples. The first two digits in each microbial sample name designate the sampling year (i.e. 18 indicates 2018). The phenotypic susceptibility column indicates drugs to which the test results where resistant (R).

## Sheet: Sup. information Table S3
No genetic sequencing	Patient number	Gender	Age	County of origin
#
1	NR1	Female	76	Ethiopia
2	Non-seq2	Male	1	Israel
3	CD1 (B)	Female	3	Israel
4	CD2 (B)	Male	7	Israel
5	CD3 (B)	Female	5	Israel
6	Non-seq1	Male	42	Ethiopia
7	CD2 (A)	Female	4	Israel
8	NR2	Female	34	Ethiopia
9	CD1 (A)	Female	7	Israel
10	CD4 (B)	Female	40	Israel
11	CD5 (B)	Male	7	Israel
12	CD6 (B)	Female	6	Israel
13	CD7 (B)	Female	1	Israel
14	CD8 (B)	Female	3	Israel
15	NR3	Female	62	Ethiopia
16	NR4	Female	29	Ethiopia
17	NR5	Female	44	Ethiopia
Supplementary Information Table S3:
Demographic information of patients without genomic sequencing. Non-seq = bacterial isolate could not be sequenced due to technical issues. CD = clinical diagnosis, letter in brackets indicates cluster pertinence. NR = not related to any cluster by field and genomic investigation.

## Sheet: Sup. information Table S4
Patient	Total no. of contacts	Mantoux test performed	Positive Mantoux test	Chest X-ray preformed	Preventive treatment completed
number
18Bei01	24	20	3	7	3
19Bei02	24	19	10	10	7
20Bei04	6	6	4	4	4
20Bei05	29	25	8	5	6
21Bei06	8	8	8	8	8
21Bei07	14	12	10	10	10
21Bei08	20	18	10	10	10
21Bei09	7	6	5	5	5
22Bei11	6	6	4	4	4
21Del01	6	3	3	3	3
21Del02	4	2	2	2	2
22Del04	2	1	0	0	0
22Del05	21	18	13	13	11
22Del06	7	6	5	5	5
22Del07	11	8	7	7	5
22Del08	16	14	6	7	6
22Del09	9	7	3	8	2
22Del13	6	2	4	0	0
Supplementary Information Table S4:
Contact investigation of active TB cases results. The data includes contact investigation results for 18 out of 26 patients in clusters A and B, with information unavailable for the remaining 8 patients. Among the 17 patients without genomic sequencing, 10 were children (thus no contact investigation was conducted), 5 were determined to be unrelated to the outbreak, one patient was culture-negati…
